# Supplementary material for: The relationship between visual spatial working memory capacity of tennis players and visual information processing of offensive tactical decision-making
Source: Front Psychol. 2026 Jan 23;17:1562462. doi: 10.3389/fpsyg.2026.1562462 (PMC12875949; doi:10.3389/fpsyg.2026.1562462)
Supplement: Supplementary file 2 [file Table_2.xlsx]

## Sheet: Sheet1
ID	运动水平	容量组	躯干注视次数	下肢注视次数	持拍手臂注视次数	球注视次数	我方球员注视次数			躯干注视时间	下肢注视时间	持拍手臂注视时间	球注视时间	我方球员注视时间	躯干眼跳距离	下肢眼跳距离	持拍手臂眼跳距离	球眼跳距离	我方球员眼跳距离	平均反应时	正确率
1	专业	低	2.2491	2.052	2.0978	2.0088	2.408			325.776	308.482	306.464	176.102	183.488	2.112	2.59	1.086	1.076	2.726	698.263	77.5
2	专业	低	2.3266	2.2376	2.4156	2.1766	2.0444			328.537	305.848	334.896	247.164	187.964	2.234	2.61	1.134	1.082	2.77	751.638	72.5
3	专业	低	2.291	2.408	2.558	2.4512	2.3978			344.904	301.22	322.826	198.254	226.34	2.24	2.388	1.141	0.886	2.802	817.1	68.75
4	专业	低	2.1766	2.1588	2.0978	2.0978	2.1766			341.938	293.994	304.88	203.948	223.082	2.204	2.404	1.29	1.09	2.896	943.375	76.25
5	专业	低	1.9732	2.3902	2.3114	2.291	2.1944			315.71	313.03	337.314	194.228	202.876	2.15	2.942	1.408	1.136	2.806	954.9	71.25
6	专业	低	2.0444	2.3444	2.4258	2.2656	2.2046			321.584	308.194	332.656	199.926	215.636	2.204	2.378	1.62	1.064	2.764	967.85	73.75
7	专业	低	2.1588	2.0698	2.4436	2.291	2.2554			332.354	301.33	325.62	179.354	195.382	2.106	2.914	1.638	1.103	2.678	1017.11	71.25
8	专业	低	2.1334	1.9554	2.23	2.1868	2.0876			331.102	295.326	305.262	200.822	233.222	2.282	2.404	1.356	1.08	2.746	1029.51	75
9	专业	低	2.23	2.23	2.319	2.3546	2.319			330.054	315.762	351.918	221.732	197.936	2.126	2.422	1.724	1.098	2.786	1048.66	72.5
10	专业	低	2.169	1.902	2.2224	2.2224	2.2834			343.45	304.396	304.996	200.978	191.542	2.248	2.382	1.614	0.938	2.816	1050.38	68.75
11	专业	低	2.2122	2.202	2.2046	2.319	1.9554			337.048	307.858	324.178	184.886	192.538	2.176	2.456	1.604	0.965	2.798	1062	70
12	专业	高	2.68	2.38	2.42	1.82	1.5			359.182	295.999	315.958	216.64	188.474	2.404	2.504	1.828	1.146	2.69	1095.61	72.5
13	专业	高	2.74	2.44	2.56	1.64	1.58			348.288	302.844	328.806	195.518	198.532	2.62	2.392	1.888	1.494	2.594	1112.5	73.75
14	专业	高	2.58	2.36	2.54	1.45	1.88			340.764	294.494	324.88	218.052	222.134	2.584	2.054	1.514	1.438	2.728	1123.61	77.5
15	专业	高	2.72	2.36	2.64	1.74	1.8			349.828	295.968	334.755	204.606	222.188	2.414	2.314	1.398	1.128	2.75	1145.91	68.75
16	专业	高	2.7	2.38	2.32	1.7	1.62			344.644	299.694	303.306	200.164	195.18	2.45	2.232	1.728	1.446	2.724	1183.44	75
17	专业	高	2.76	2.4	2.52	1.46	1.92			352.512	304.882	326.134	222.372	225.46	2.518	2.294	1.908	1.507	2.738	1185.62	71.25
18	专业	高	2.6	2.24	2.3	1.58	1.62			337.52	292.124	309.928	189.982	193.022	2.266	2.194	1.332	1.138	2.532	1209.16	73.75
19	专业	高	2.76	2.32	2.62	1.56	1.88			344.94	290.994	340.212	193.782	214.802	2.538	2.254	1.938	1.592	2.626	1214.21	70
20	专业	高	2.72	2.26	2.58	1.5	1.68			350.832	285.882	328.258	203.161	206.426	2.384	2.482	1.78	1.242	2.715	1241.11	75
21	专业	高	3.06	2.42	2.54	1.52	1.52			334.788	294.378	330.052	196.662	187.68	2.488	2.36	1.356	1.608	2.454	1241.53	72.5
22	专业	高	2.64	2.42	2.22	1.5	1.56			340.846	302.328	288.762	193.168	198.802	2.516	2.304	1.724	1.598	2.426	1243.01	71.25
23	专业	高	2.9	2.4	2.28	1.66	1.66			347.514	298.03	300.686	204.646	195.816	2.16	2.358	1.614	1.718	2.202	1250.95	72.5
24	专业	高	2.78	2.34	2.46	1.72	1.44			350.73	294.868	320.992	203.532	197.546	2.016	2.398	1.604	1.596	2.504	1278.64	71.25
25	业余	低	1.56	1.68	1.72	1.88	1.78			255.368	255.571	255.444	237.272	207.79	2.046	2.584	1.112	0.972	2.378	1280.01	63.75
26	业余	低	1.76	1.52	1.76	2.02	2.08			266.665	240.651	234.55	247.232	237.016	2.358	2.322	1.208	0.904	2.46	1325.16	68.75
27	业余	低	1.82	1.78	1.82	2.1	1.96			269.921	269.407	267.018	278.242	220.736	2.26	2.252	1.098	0.862	2.576	1363.62	58.75
28	业余	低	1.54	1.58	1.88	1.92	2.22			258.154	246.711	276.486	273.082	248.246	2.238	2.638	1.004	0.882	2.744	1370.46	61.25
29	业余	低	1.88	1.66	1.9	2.18	1.94			255.018	253.348	268.677	255.204	222.86	2.132	2.162	1.166	0.89	2.486	1383.65	66.25
30	业余	低	1.66	1.52	1.9	2	2.04			254.273	242.805	299.604	263.844	231.386	2.312	2.398	1.069	0.888	2.518	1384.4	62.5
31	业余	低	1.7	1.56	1.94	1.9	1.84			266.927	237.224	279.572	254.27	217.574	2.202	2.112	1.264	0.974	2.496	1397.26	67.5
32	业余	低	1.78	1.54	1.96	2.14	2			278.108	240.254	274.343	267.088	226.192	2.008	2.16	1.254	0.922	2.482	1434.05	60
33	业余	低	1.62	1.58	1.96	2.08	2.18			265.325	250.879	289.983	269.82	242.07	2.246	2.368	1.282	0.97	2.518	1476.95	65
34	业余	低	1.8	1.52	1.98	1.92	2			246.006	239.935	293.316	265.652	226.216	2.182	2.15	1.044	0.934	2.45	1479.46	67.5
35	业余	低	1.82	1.78	1.98	2.06	1.88			251.723	226.757	284.029	277.214	214.034	2.358	2.358	1.142	0.82	2.498	1511.49	62.5
36	业余	低	1.76	1.64	1.98	2.12	2.12			264.947	222.779	265.567	270.016	237.708	2.348	2.58	1.204	0.862	2.568	1529.69	63.75
37	业余	低	1.86	1.66	2	2.16	1.86			279.243	254.129	274.576	292.738	215.752	2.044	2.222	1.168	1.008	2.434	1534.37	66.25
38	业余	高	2.56	2.24	2.2	1.44	1.4			293.463	278.854	317.851	263.956	250.59	2.444	2.326	1.218	0.972	2.602	1550.62	67.5
39	业余	高	2.72	2.34	2.62	1.9	1.56			294.249	305.41	299.777	275.162	224.934	2.234	2.216	1.42	1.026	2.692	1580.14	60
40	业余	高	2.74	2.38	2.5	1.62	1.64			292.846	290.9	306.489	284.038	233.308	2.066	2.248	1.77	1.022	2.618	1641.76	66.25
41	业余	高	2.76	2.26	2.28	1.7	1.5			274.102	268.588	296.723	276.86	226.174	2.104	2.182	1.472	0.946	2.456	1718.89	65
42	业余	高	2.6	2.38	2.56	1.58	1.66			279.966	286.833	307.805	265.334	218.774	2.606	2.354	1.592	0.956	2.356	1738.54	58.75
43	业余	高	2.68	2.46	2.6	1.68	1.46			283.534	277.636	303.588	277.174	233.962	2.018	2.52	1.708	1.144	2.64	1786.76	67.5
44	业余	高	2.72	2.3	2.46	1.46	1.6			276.969	274.636	301.073	277.678	208.516	2.428	2.206	1.428	0.928	2.566	1842.62	62.5
45	业余	高	2.78	2.36	2.26	1.72	2.06			290.882	282.798	281.083	306.514	212.528	1.978	2.228	1.764	0.902	2.53	1850.24	63.75
46	业余	高	2.6	2.44	2.72	1.76	1.7			298.358	285.183	290.504	289	235.18	2.406	2.3	1.796	0.972	2.538	1880.17	62.5
47	业余	高	2.92	2.38	2.3	1.66	1.62			285.072	275.302	299.77	282.658	233.112	2.316	2.306	1.612	0.922	2.594	1970.92	66.25
48	业余	高	2.66	2.36	2.38	1.46	1.52			273.256	275.885	297.734	276.362	222.434	1.928	2.328	1.778	1.046	2.762	1971.71	63.75
